# Supplementary material for: Improved Photocatalytic Activity of Dion–Jacobson-Type Tantalate Perovskites Modified with FeCl2
Source: Materials (Basel). 2024 Oct 2;17(19):4862. doi: 10.3390/ma17194862 (PMC11477869; doi:10.3390/ma17194862)
Supplement: Supplementary file 1 [file materials-17-04862-s001.zip]

Archive with 1 entries (1 files):
- materials-3164844-supplementary.pdf
